# Supplementary material for: A crowd clustering prediction and captioning technique for public health emergencies
Source: PeerJ Comput Sci. 2023 May 4;9:e1283. doi: 10.7717/peerj-cs.1283 (PMC10280499; doi:10.7717/peerj-cs.1283)
Supplement: Supplemental Information 1 [file peerj-cs-09-1283-s001.zip]

Archive with 76 entries (62 files):
- ┤·┬δ/CrowdsDetection/
- ┤·┬δ/CrowdsDetection/bag_of_words_analysis.py
- ┤·┬δ/CrowdsDetection/bag_of_words_analysis.pyc
- ┤·┬δ/CrowdsDetection/Crowd-Activity-All.avi
- ┤·┬δ/CrowdsDetection/Dictionary/
- ┤·┬δ/CrowdsDetection/Dictionary/kmeans.npy
- ┤·┬δ/CrowdsDetection/LDA/
- ┤·┬δ/CrowdsDetection/LDA/set_Crowd-Activity-All 1.npy
- ┤·┬δ/CrowdsDetection/LDA/set_Crowd-Activity-All 2.npy
- ┤·┬δ/CrowdsDetection/LDA/set_Crowd-Activity-All 3.npy
- ┤·┬δ/CrowdsDetection/LDAresult/
- ┤·┬δ/CrowdsDetection/LDAresult/likelihood.npy
- ┤·┬δ/CrowdsDetection/social_force_calculation.py
- ┤·┬δ/CrowdsDetection/social_force_calculation.pyc
- ┤·┬δ/CrowdsDetection/validation_analysis.py
- ┤·┬δ/CrowdsDetection/video_analysis.py
- ┤·┬δ/CrowdsDetection/video_analysis.pyc
- ┤·┬δ/CrowdsDetection/Visual Words/
- ┤·┬δ/CrowdsDetection/Visual Words/visualWords_scene1.npy
- ┤·┬δ/CrowdsDetection/Visual Words/visualWords_scene10.npy
- ┤·┬δ/CrowdsDetection/Visual Words/visualWords_scene11.npy
- ┤·┬δ/CrowdsDetection/Visual Words/visualWords_scene12.npy
- ┤·┬δ/CrowdsDetection/Visual Words/visualWords_scene2.npy
- ┤·┬δ/CrowdsDetection/Visual Words/visualWords_scene3.npy
- ┤·┬δ/CrowdsDetection/Visual Words/visualWords_scene4.npy
- ┤·┬δ/CrowdsDetection/Visual Words/visualWords_scene5.npy
- ┤·┬δ/CrowdsDetection/Visual Words/visualWords_scene7.npy
- ┤·┬δ/CrowdsDetection/Visual Words/visualWords_scene8.npy
- ┤·┬δ/CrowdsDetection/Visual Words/visualWords_scene9.npy
- ┤·┬δ/scene captioning/
- ┤·┬δ/scene captioning/cider/
- ┤·┬δ/scene captioning/coco-caption/
- ┤·┬δ/scene captioning/data/
- ┤·┬δ/scene captioning/data/README.md
- ┤·┬δ/scene captioning/dataloader.py
- ┤·┬δ/scene captioning/dataloaderraw.py
- ┤·┬δ/scene captioning/eval.py
- ┤·┬δ/scene captioning/eval_ensemble.py
- ┤·┬δ/scene captioning/eval_utils.py
- ┤·┬δ/scene captioning/misc/
- ┤·┬δ/scene captioning/misc/__init__.py
- ┤·┬δ/scene captioning/misc/loss_wrapper.py
- ┤·┬δ/scene captioning/misc/resnet.py
- ┤·┬δ/scene captioning/misc/resnet_utils.py
- ┤·┬δ/scene captioning/misc/rewards.py
- ┤·┬δ/scene captioning/misc/utils.py
- ┤·┬δ/scene captioning/models/
- ┤·┬δ/scene captioning/models/__init__.py
- ┤·┬δ/scene captioning/models/AoAModel.py
- ┤·┬δ/scene captioning/models/AttEnsemble.py
- ┤·┬δ/scene captioning/models/AttModel.py
- ┤·┬δ/scene captioning/models/CaptionModel.py
- ┤·┬δ/scene captioning/models/FCModel.py
- ┤·┬δ/scene captioning/models/OldModel.py
- ┤·┬δ/scene captioning/models/ShowTellModel.py
- ┤·┬δ/scene captioning/models/TransformerModel.py
- ┤·┬δ/scene captioning/opts.py
- ┤·┬δ/scene captioning/scripts/
- ┤·┬δ/scene captioning/scripts/build_bpe_subword_nmt.py
- ┤·┬δ/scene captioning/scripts/copy_model.sh
- ┤·┬δ/scene captioning/scripts/dump_to_lmdb.py
- ┤·┬δ/scene captioning/scripts/make_bu_data.py
- ┤·┬δ/scene captioning/scripts/prepro_feats.py
- ┤·┬δ/scene captioning/scripts/prepro_labels.py
- ┤·┬δ/scene captioning/scripts/prepro_ngrams.py
- ┤·┬δ/scene captioning/scripts/prepro_reference_json.py
- ┤·┬δ/scene captioning/test-best.sh
- ┤·┬δ/scene captioning/test-last.sh
- ┤·┬δ/scene captioning/train.py
- ┤·┬δ/scene captioning/train.sh
- ┤·┬δ/scene captioning/train-wo-refining.sh
- ┤·┬δ/scene captioning/vis/
- ┤·┬δ/scene captioning/vis/imgs/
- ┤·┬δ/scene captioning/vis/imgs/dummy
- ┤·┬δ/scene captioning/vis/index.html
- ┤·┬δ/scene captioning/vis/jquery-1.8.3.min.js
