# Supplementary material for: A crowd clustering prediction and captioning technique for public health emergencies
Source: PeerJ Comput Sci. 2023 May 4;9:e1283. doi: 10.7717/peerj-cs.1283 (PMC10280499; doi:10.7717/peerj-cs.1283)
Supplement: Supplemental Information 1 [file peerj-cs-09-1283-s001.zip › ┤·┬δ/scene captioning/misc/resnet.py]

import torch
import torch.nn as nn
import torchvision.models.resnet
from torchvision.models.resnet import BasicBlock, Bottleneck

class ResNet(torchvision.models.resnet.ResNet):
    def __init__(self, block, layers, num_classes=1000):
        super(ResNet, self).__init__(block, layers, num_classes)
        self.maxpool = nn.MaxPool2d(kernel_size=3, stride=2, padding=0, ceil_mode=True) # change
        for i in range(2, 5):
            getattr(self, 'layer%d'%i)[0].conv1.stride = (2,2)
            getattr(self, 'layer%d'%i)[0].conv2.stride = (1,1)

def resnet18(pretrained=False):
    """Constructs a ResNet-18 model.

    Args:
        pretrained (bool): If True, returns a model pre-trained on ImageNet
    """
    model = ResNet(BasicBlock, [2, 2, 2, 2])
    if pretrained:
        model.load_state_dict(model_zoo.load_url(model_urls['resnet18']))
    return model


def resnet34(pretrained=False):
    """Constructs a ResNet-34 model.

    Args:
        pretrained (bool): If True, returns a model pre-trained on ImageNet
    """
    model = ResNet(BasicBlock, [3, 4, 6, 3])
    if pretrained:
        model.load_state_dict(model_zoo.load_url(model_urls['resnet34']))
    return model


def resnet50(pretrained=False):
    """Constructs a ResNet-50 model.

    Args:
        pretrained (bool): If True, returns a model pre-trained on ImageNet
    """
    model = ResNet(Bottleneck, [3, 4, 6, 3])
    if pretrained:
        model.load_state_dict(model_zoo.load_url(model_urls['resnet50']))
    return model


def resnet101(pretrained=False):
    """Constructs a ResNet-101 model.

    Args:
        pretrained (bool): If True, returns a model pre-trained on ImageNet
    """
    model = ResNet(Bottleneck, [3, 4, 23, 3])
    if pretrained:
        model.load_state_dict(model_zoo.load_url(model_urls['resnet101']))
    return model


def resnet152(pretrained=False):
    """Constructs a ResNet-152 model.

    Args:
        pretrained (bool): If True, returns a model pre-trained on ImageNet
    """
    model = ResNet(Bottleneck, [3, 8, 36, 3])
    if pretrained:
        model.load_state_dict(model_zoo.load_url(model_urls['resnet152']))
    return model
