# Supplementary material for: A crowd clustering prediction and captioning technique for public health emergencies
Source: PeerJ Comput Sci. 2023 May 4;9:e1283. doi: 10.7717/peerj-cs.1283 (PMC10280499; doi:10.7717/peerj-cs.1283)
Supplement: Supplemental Information 1 [file peerj-cs-09-1283-s001.zip › ┤·┬δ/scene captioning/misc/resnet_utils.py]

import torch
import torch.nn as nn
import torch.nn.functional as F

class myResnet(nn.Module):
    def __init__(self, resnet):
        super(myResnet, self).__init__()
        self.resnet = resnet

    def forward(self, img, att_size=14):
        x = img.unsqueeze(0)

        x = self.resnet.conv1(x)
        x = self.resnet.bn1(x)
        x = self.resnet.relu(x)
        x = self.resnet.maxpool(x)

        x = self.resnet.layer1(x)
        x = self.resnet.layer2(x)
        x = self.resnet.layer3(x)
        x = self.resnet.layer4(x)

        fc = x.mean(3).mean(2).squeeze()
        att = F.adaptive_avg_pool2d(x,[att_size,att_size]).squeeze().permute(1, 2, 0)
        
        return fc, att
