# Supplementary material for: A crowd clustering prediction and captioning technique for public health emergencies
Source: PeerJ Comput Sci. 2023 May 4;9:e1283. doi: 10.7717/peerj-cs.1283 (PMC10280499; doi:10.7717/peerj-cs.1283)
Supplement: Supplemental Information 1 [file peerj-cs-09-1283-s001.zip › ┤·┬δ/scene captioning/models/__init__.py]

from __future__ import absolute_import
from __future__ import division
from __future__ import print_function

import os
import copy

import numpy as np
import misc.utils as utils
import torch

from .ShowTellModel import ShowTellModel
from .FCModel import FCModel
from .OldModel import ShowAttendTellModel, AllImgModel
from .AttModel import *
from .TransformerModel import TransformerModel
from .AoAModel import AoAModel

def setup(opt):
    if opt.caption_model == 'fc':
        model = FCModel(opt)
    elif opt.caption_model == 'language_model':
        model = LMModel(opt)
    elif opt.caption_model == 'newfc':
        model = NewFCModel(opt)
    elif opt.caption_model == 'show_tell':
        model = ShowTellModel(opt)
    # Att2in model in self-critical
    elif opt.caption_model == 'att2in':
        model = Att2inModel(opt)
    # Att2in model with two-layer MLP img embedding and word embedding
    elif opt.caption_model == 'att2in2':
        model = Att2in2Model(opt)
    elif opt.caption_model == 'att2all2':
        model = Att2all2Model(opt)
    # Adaptive Attention model from Knowing when to look
    elif opt.caption_model == 'adaatt':
        model = AdaAttModel(opt)
    # Adaptive Attention with maxout lstm
    elif opt.caption_model == 'adaattmo':
        model = AdaAttMOModel(opt)
    # Top-down attention model
    elif opt.caption_model == 'topdown':
        model = TopDownModel(opt)
    # StackAtt
    elif opt.caption_model == 'stackatt':
        model = StackAttModel(opt)
    # DenseAtt
    elif opt.caption_model == 'denseatt':
        model = DenseAttModel(opt)
    # Transformer
    elif opt.caption_model == 'transformer':
        model = TransformerModel(opt)
    # AoANet
    elif opt.caption_model == 'aoa':
        model = AoAModel(opt)
    else:
        raise Exception("Caption model not supported: {}".format(opt.caption_model))

    # check compatibility if training is continued from previously saved model
    if vars(opt).get('start_from', None) is not None:
        # check if all necessary files exist 
        assert os.path.isdir(opt.start_from)," %s must be a a path" % opt.start_from
        assert os.path.isfile(os.path.join(opt.start_from,"infos_"+opt.id+".pkl")),"infos.pkl file does not exist in path %s"%opt.start_from
        model.load_state_dict(torch.load(os.path.join(opt.start_from, 'model.pth')))

    return model
