# Supplementary material for: A crowd clustering prediction and captioning technique for public health emergencies
Source: PeerJ Comput Sci. 2023 May 4;9:e1283. doi: 10.7717/peerj-cs.1283 (PMC10280499; doi:10.7717/peerj-cs.1283)
Supplement: Supplemental Information 1 [file peerj-cs-09-1283-s001.zip › ┤·┬δ/scene captioning/scripts/copy_model.sh]

#!/bin/sh

cp -r log_$1 log_$2
cd log_$2
mv infos_$1-best.pkl infos_$2-best.pkl 
mv infos_$1.pkl infos_$2.pkl 
cd ../
