# Supplementary material for: A crowd clustering prediction and captioning technique for public health emergencies
Source: PeerJ Comput Sci. 2023 May 4;9:e1283. doi: 10.7717/peerj-cs.1283 (PMC10280499; doi:10.7717/peerj-cs.1283)
Supplement: Supplemental Information 1 [file peerj-cs-09-1283-s001.zip › ┤·┬δ/scene captioning/scripts/prepro_feats.py]

"""
Preprocess a raw json dataset into hdf5/json files for use in data_loader.lua

Input: json file that has the form
[{ file_path: 'path/img.jpg', captions: ['a caption', ...] }, ...]
example element in this list would look like
{'captions': [u'A man with a red helmet on a small moped on a dirt road. ', u'Man riding a motor bike on a dirt road on the countryside.', u'A man riding on the back of a motorcycle.', u'A dirt path with a young person on a motor bike rests to the foreground of a verdant area with a bridge and a background of cloud-wreathed mountains. ', u'A man in a red shirt and a red hat is on a motorcycle on a hill side.'], 'file_path': u'val2014/COCO_val2014_000000391895.jpg', 'id': 391895}

This script reads this json, does some basic preprocessing on the captions
(e.g. lowercase, etc.), creates a special UNK token, and encodes everything to arrays

Output: a json file and an hdf5 file
The hdf5 file contains several fields:
/images is (N,3,256,256) uint8 array of raw image data in RGB format
/labels is (M,max_length) uint32 array of encoded labels, zero padded
/label_start_ix and /label_end_ix are (N,) uint32 arrays of pointers to the 
  first and last indices (in range 1..M) of labels for each image
/label_length stores the length of the sequence for each of the M sequences

The json file has a dict that contains:
- an 'ix_to_word' field storing the vocab in form {ix:'word'}, where ix is 1-indexed
- an 'images' field that is a list holding auxiliary information for each image, 
  such as in particular the 'split' it was assigned to.
"""

from __future__ import absolute_import
from __future__ import division
from __future__ import print_function

import os
import json
import argparse
from random import shuffle, seed
import string
# non-standard dependencies:
import h5py
from six.moves import cPickle
import numpy as np
import torch
import torchvision.models as models
import skimage.io

from torchvision import transforms as trn
preprocess = trn.Compose([
        #trn.ToTensor(),
        trn.Normalize([0.485, 0.456, 0.406], [0.229, 0.224, 0.225])
])

from misc.resnet_utils import myResnet
import misc.resnet as resnet

def main(params):
  net = getattr(resnet, params['model'])()
  net.load_state_dict(torch.load(os.path.join(params['model_root'],params['model']+'.pth')))
  my_resnet = myResnet(net)
  my_resnet.cuda()
  my_resnet.eval()

  imgs = json.load(open(params['input_json'], 'r'))
  imgs = imgs['images']
  N = len(imgs)

  seed(123) # make reproducible

  dir_fc = params['output_dir']+'_fc'
  dir_att = params['output_dir']+'_att'
  if not os.path.isdir(dir_fc):
    os.mkdir(dir_fc)
  if not os.path.isdir(dir_att):
    os.mkdir(dir_att)

  for i,img in enumerate(imgs):
    # load the image
    I = skimage.io.imread(os.path.join(params['images_root'], img['filepath'], img['filename']))
    # handle grayscale input images
    if len(I.shape) == 2:
      I = I[:,:,np.newaxis]
      I = np.concatenate((I,I,I), axis=2)

    I = I.astype('float32')/255.0
    I = torch.from_numpy(I.transpose([2,0,1])).cuda()
    I = preprocess(I)
    with torch.no_grad():
      tmp_fc, tmp_att = my_resnet(I, params['att_size'])
    # write to pkl
    np.save(os.path.join(dir_fc, str(img['cocoid'])), tmp_fc.data.cpu().float().numpy())
    np.savez_compressed(os.path.join(dir_att, str(img['cocoid'])), feat=tmp_att.data.cpu().float().numpy())

    if i % 1000 == 0:
      print('processing %d/%d (%.2f%% done)' % (i, N, i*100.0/N))
  print('wrote ', params['output_dir'])

if __name__ == "__main__":

  parser = argparse.ArgumentParser()

  # input json
  parser.add_argument('--input_json', required=True, help='input json file to process into hdf5')
  parser.add_argument('--output_dir', default='data', help='output h5 file')

  # options
  parser.add_argument('--images_root', default='', help='root location in which images are stored, to be prepended to file_path in input json')
  parser.add_argument('--att_size', default=14, type=int, help='14x14 or 7x7')
  parser.add_argument('--model', default='resnet101', type=str, help='resnet101, resnet152')
  parser.add_argument('--model_root', default='./data/imagenet_weights', type=str, help='model root')

  args = parser.parse_args()
  params = vars(args) # convert to ordinary dict
  print('parsed input parameters:')
  print(json.dumps(params, indent = 2))
  main(params)
