# Supplementary material for: A crowd clustering prediction and captioning technique for public health emergencies
Source: PeerJ Comput Sci. 2023 May 4;9:e1283. doi: 10.7717/peerj-cs.1283 (PMC10280499; doi:10.7717/peerj-cs.1283)
Supplement: Supplemental Information 1 [file peerj-cs-09-1283-s001.zip › ┤·┬δ/scene captioning/test-best.sh]

CUDA_VISIBLE_DEVICES=$3 python eval.py --dump_images 0 --dump_json 1 --num_images -1 --model $1/model-best.pth --infos_path $1/infos_$2-best.pkl --language_eval 1 --image_root /mnt/hl/dataset/coco/train2014/ --beam_size $4 --batch_size 100 --split test
